# Supplementary material for: Discovery of a Novel Class of Acylthiourea-Containing Isoxazoline Insecticides against Plutella xylostella
Source: Molecules. 2023 Apr 7;28(8):3300. doi: 10.3390/molecules28083300 (PMC10144074; doi:10.3390/molecules28083300)
Supplement: Supplementary file 1 [file molecules-28-03300-s001.zip]

Archive with 2 entries (2 files):
- File S1.pdf
- File S2.xls
