# Supplementary material for: Discovery of a Novel Class of Acylthiourea-Containing Isoxazoline Insecticides against Plutella xylostella
Source: Molecules. 2023 Apr 7;28(8):3300. doi: 10.3390/molecules28083300 (PMC10144074; doi:10.3390/molecules28083300)
Supplement: Supplementary file 1 [file molecules-28-03300-s001.zip › File S2.xls]

gene_id	32_readcount	CK_readcount	log2FoldChange	pvalue	padj	Jan-32	Feb-32	Mar-32	CK-1	CK-2	CK-3	symbol	description
Pxyl004299	970.81	332.95	1.5446	1.67E-12	3.74E-08	1250	744	846	330	348	374		Putative uncharacterized protein
Pxyl017402	998.21	418.46	1.2547	7.47E-11	8.38E-07	1177	934	795	402	442	479		Putative uncharacterized protein
Pxyl024643	14.36	77.6	-2.4432	3.32E-09	2.48E-05	10	20	11	66	90	89		Putative uncharacterized protein
Pxyl022124	951.17	390.85	1.2823	6.70E-08	0.00037584	724	983	1021	401	355	487	O48845	Cytochrome b5 isoform B
Pxyl010690	4.05	41.36	-3.3355	1.22E-07	0.00054899	7	4	1	46	27	60		Putative uncharacterized protein
Pxyl017545	1	34.14	-5.0563	7.33E-07	0.0027443	2	1	0	39	15	57	P07308	Acyl-CoA desaturase 1
Pxyl019616	697.08	221.03	1.6578	1.32E-06	0.0042218	1122	405	537	243	216	239		Putative uncharacterized protein
Pxyl018608	21735.07	1545.25	3.8142	3.10E-06	0.0086911	41906	6820	16432	1075	2571	1121	P14296	Arylphorin subunit alpha
Pxyl009141	1181.87	197.63	2.5808	4.50E-06	0.011222	2552	368	650	166	263	189	P15500	Juvenile hormone-binding protein (Fragment)
Pxyl000540	446.56	130.1	1.7803	1.14E-05	0.023195	654	204	459	184	108	117	P18487	Protein anon-37Cs
Pxyl009483	107.32	0.34	8.3015	1.47E-05	0.025336	255	8	64	0	1	0	Q06342	Basic juvenile hormone-suppressible protein 1
Pxyl016645	18.91	87.47	-2.2107	1.36E-05	0.025336	22	19	14	109	34	141	Q1HRV8	Elongation of very long chain fatty acids protein AAEL008004
Pxyl020399	1326.22	49.81	4.7334	1.93E-05	0.030981	3269	361	417	22	30	113	P16233	Pancreatic triacylglycerol lipase
Pxyl009486	278	3	6.5471	2.31E-05	0.032345	682	28	139	4	5	0	Q06342	Basic juvenile hormone-suppressible protein 1
Pxyl012601	45.42	4.23	3.442	2.45E-05	0.032345	65	59	9	2	8	3		Putative uncharacterized protein
Pxyl024106	175.65	20.31	3.1116	2.25E-05	0.032345	395	108	28	10	24	31	Q75N90	Fibrillin-3
Pxyl008092	2404.84	5720.41	-1.2503	3.25E-05	0.034797	1494	2922	2439	6004	5040	7159	Q9VYY4	Cytochrome P450 4g15
Pxyl015879	843.14	276.19	1.6111	3.04E-05	0.034797	1353	446	698	235	369	259	Q9VKY1	Protein limb expression 1 homolog
Pxyl017124	959.7	283.41	1.7599	2.90E-05	0.034797	1660	603	589	178	345	377		Putative uncharacterized protein
Pxyl005195	819.44	163.51	2.3263	3.47E-05	0.035369	1743	334	394	132	245	130	B0JFB8	Fungal protease inhibitor-1
Pxyl015287	1093.85	264.2	2.0498	3.64E-05	0.035497	1804	928	505	112	360	367		Putative uncharacterized protein
Pxyl005535	294.92	53.11	2.4731	5.80E-05	0.05073	390	359	112	12	78	79		Putative uncharacterized protein
Pxyl010605	4178.17	1187.75	1.8147	6.10E-05	0.05073	7625	2565	2267	712	1507	1546	P22922	Antitrypsin
Pxyl018609	16812.48	1341.41	3.6478	5.97E-05	0.05073	34444	4630	11540	808	2322	1008	P14296	Arylphorin subunit alpha
Pxyl016642	62.26	253.84	-2.0268	6.56E-05	0.05264	92	62	29	282	102	444	Q1HRV8	Elongation of very long chain fatty acids protein AAEL008004
Pxyl000638	691.16	245.99	1.4904	8.14E-05	0.059951	1003	387	646	151	281	353	Q95X01	Myrosinase 1
Pxyl004288	269.29	82.62	1.7063	8.28E-05	0.059951	440	108	251	75	97	88	P00432	Catalase
Pxyl015802	456.93	88.6	2.3677	8.24E-05	0.059951	1041	170	174	70	116	92	P35045	Trypsin, alkaline A
Pxyl001727	1449.97	631.88	1.1986	9.00E-05	0.063182	2103	1013	1151	479	741	781	Q3T905	Carboxypeptidase B
Pxyl016039	1229.8	391.55	1.6514	9.47E-05	0.064452	2251	718	699	301	445	496	P02516	Heat shock protein 23
Pxyl010603	2295.07	515.15	2.1557	0.00010388	0.068599	4565	1298	1019	230	786	603		Putative uncharacterized protein
Pxyl002741	128.36	326.73	-1.3486	0.00011971	0.068708	143	114	116	364	173	521	Q9D7Q1	Chitotriosidase-1
Pxyl006690	57.16	122.21	-1.0989	0.00011129	0.068708	52	48	65	141	98	150	Q00449	Multidrug resistance protein homolog 49
Pxyl011579	26.33	6.06	2.1259	0.0001224	0.068708	25	28	23	9	5	5	Q6ZWL3	Cytochrome P450 4V2
Pxyl011618	456.62	108.35	2.0751	0.00011794	0.068708	866	358	139	68	116	163		Putative uncharacterized protein
Pxyl018922	2747.9	711.74	1.949	0.00012189	0.068708	5233	1456	1530	343	936	982	P04069	Carboxypeptidase B
Pxyl021368	92.92	11.2	3.0575	0.00011911	0.068708	202	68	10	8	16	11		Putative uncharacterized protein
Pxyl005316	635.49	235.04	1.4353	0.00013236	0.072485	1016	560	301	225	233	288		Putative uncharacterized protein
Pxyl023238	222.95	68.61	1.7034	0.00015622	0.083514	396	120	148	89	72	53	O16264	Phosphatidylethanolamine-binding protein homolog F40A3.3
Pxyl010331	2.09	25.71	-3.6329	0.00016345	0.085152	2	4	0	23	8	54		Putative uncharacterized protein
Pxyl017123	890.19	355.72	1.3238	0.00016687	0.085152	1405	568	659	263	419	445		Putative uncharacterized protein
Pxyl023837	1414.18	444.86	1.6691	0.00019221	0.095905	2413	713	1077	293	672	422	O77248	Apolipophorin-3
Pxyl014869	314.89	70.14	2.167	0.00020488	0.1	656	89	204	44	84	95		Putative uncharacterized protein
Pxyl013651	369.96	89.86	2.0412	0.00023532	0.11242	696	278	130	43	99	147	P31696	Agrin
Pxyl028628	263.19	111.95	1.2328	0.00032479	0.15193	386	229	159	126	83	149	P48778	Exonuclease GOR
Pxyl010182	18.01	47.86	-1.4129	0.00036799	0.16201	17	18	17	36	54	62	C0HKR1	Adipokinetic prohormone type 2
Pxyl016088	795.29	260.33	1.6118	0.000361	0.16201	1478	331	568	239	316	262		Putative uncharacterized protein
Pxyl017121	221.26	102.19	1.1138	0.00036133	0.16201	308	196	145	92	91	144	Q6P8U6	Pancreatic triacylglycerol lipase
Pxyl009635	158.42	78.24	1.0164	0.00037997	0.16381	135	153	168	102	60	86	Q06889	Early growth response protein 3
Pxyl012465	221.72	87.49	1.345	0.00040793	0.16707	354	139	163	87	110	76	Q0E8C8	Serine protease inhibitor 77Ba
Pxyl017297	392.6	180.47	1.1224	0.00040926	0.16707	507	332	309	121	242	205	P18761	Carbonic anhydrase 6
Pxyl016859	47.34	15.79	1.5772	0.00042634	0.17094	66	35	38	12	13	26		Putative uncharacterized protein
Pxyl002813	48.16	8.99	2.4181	0.00047468	0.18064	101	24	20	5	9	15		Putative uncharacterized protein
Pxyl015023	9.92	34.17	-1.7835	0.00048691	0.18221	13	9	7	39	21	50		Putative uncharacterized protein
Pxyl002993	200.29	88.27	1.183	0.00051186	0.18537	291	162	136	116	66	98	O46107	Lipase 1
Pxyl017157	52.43	11.23	2.2325	0.00050893	0.18537	99	15	43	13	13	9	Q0KBD2	D-erythronate dehydrogenase
Pxyl026176	127.06	53.3	1.2568	0.00052223	0.18612	196	92	87	64	50	54	P49900	Arginase, hepatic
Pxyl010790	581.44	155.65	1.9016	0.00058147	0.20086	1171	374	199	86	194	215		Putative uncharacterized protein
Pxyl009336	163.87	40.58	2.0147	0.00061449	0.20905	335	106	51	25	49	55	Q05319	Serine proteinase stubble
Pxyl010388	267.54	93.99	1.5111	0.00067096	0.21413	459	106	231	103	102	90	Q8CFA2	Aminomethyltransferase, mitochondrial
Pxyl020288	887.57	278.73	1.6716	0.00067712	0.21413	1497	552	585	123	448	301		Putative uncharacterized protein
Pxyl018092	3022.34	888.18	1.767	0.00070632	0.22026	5774	1248	2027	513	1405	849		Putative uncharacterized protein
Pxyl015501	454.61	211.22	1.1062	0.00072029	0.22154	679	258	404	194	201	278	Q14005	Pro-interleukin-16
Pxyl028743	565.12	137.03	2.0445	0.00074562	0.22624	1112	434	145	63	195	175	Q5RFD6	Carboxypeptidase M
Pxyl022644	95.76	13.47	2.8305	0.00082514	0.24061	254	25	15	10	14	19	P22673	Uricase
Pxyl023801	169.18	59.28	1.5141	0.00082408	0.24061	283	146	72	45	68	75		Putative uncharacterized protein
Pxyl021900	1713.44	739.97	1.2115	0.00087738	0.24937	2599	1080	1377	464	884	1005	P07190	Maltase A1
Pxyl023311	226.93	47.65	2.252	0.00087161	0.24937	534	109	46	36	50	66		Putative uncharacterized protein
Pxyl006233	814.45	280.21	1.5398	0.0010092	0.27976	1525	598	307	246	334	302	Q86YH6	Decaprenyl-diphosphate synthase subunit 2
Pxyl000359	1	14.21	-3.8004	0.0010921	0.29904	2	0	1	21	4	21		Putative uncharacterized protein
Pxyl017429	3639.91	1655.77	1.1364	0.0011194	0.30282	5273	2302	3141	1045	1892	2343		Putative uncharacterized protein
Pxyl003798	40617.16	20168.71	1.01	0.0011624	0.30607	61507	34376	23777	19329	21724	22642	P50430	Arylsulfatase B
Pxyl019149	176.21	42.99	2.0378	0.0011723	0.30607	336	146	44	23	69	42		Putative uncharacterized protein
Pxyl028814	17560.2	8141.02	1.1091	0.001166	0.30607	26472	12042	13266	5607	10417	9671		Putative uncharacterized protein
Pxyl018103	25.92	5.86	2.1658	0.0012061	0.31127	34	14	28	3	11	4		Putative uncharacterized protein
Pxyl018944	40.07	16.56	1.28	0.0012335	0.31472	40	34	42	15	20	17		Putative uncharacterized protein
Pxyl010757	0.36	9.39	-4.6536	0.0012622	0.3157	0	1	0	10	13	6		Putative uncharacterized protein
Pxyl023652	3052.95	1094.51	1.4799	0.0012654	0.3157	5299	2134	1637	569	1175	1776	Q9D3D0	Alpha-tocopherol transfer protein-like
Pxyl020029	164.06	41.37	1.988	0.0013873	0.33137	349	102	43	26	47	59		Putative uncharacterized protein
Pxyl021272	77.24	11.77	2.7185	0.0013852	0.33137	195	28	13	5	18	14		Putative uncharacterized protein
Pxyl017956	44.25	5.58	3.0044	0.0015	0.35083	110	18	7	3	11	3	B7YZU2	Serine protease filzig
Pxyl026820	133.73	30.38	2.1367	0.0015656	0.36239	242	106	50	6	38	54	Q9VHJ6	Ichor
Pxyl018872	92.07	18.09	2.3503	0.0016084	0.36851	213	53	13	19	19	19	H9J9M0	Chitin deacetylase 1
Pxyl019330	41.19	3.66	3.5151	0.0018242	0.4046	114	8	5	2	8	1	Q9V7U0	Pro-resilin
Pxyl025119	264.19	77.75	1.7649	0.001838	0.4046	522	191	78	47	90	111		Putative uncharacterized protein
Pxyl001573	12.01	36.02	-1.581	0.0019784	0.40884	15	14	6	24	45	45		Putative uncharacterized protein
Pxyl004249	59.17	16.64	1.8367	0.0019444	0.40884	96	48	31	6	28	18	Q9VG17	Probable cytochrome P450 304a1
Pxyl009672	1073.65	369	1.5409	0.0019848	0.40884	2115	627	475	232	415	531		Putative uncharacterized protein
Pxyl012811	166.84	55.75	1.5818	0.0018906	0.40884	293	116	87	26	69	83	Q70KH2	Lysosomal acid glucosylceramidase
Pxyl020037	383.85	121.32	1.6627	0.0019536	0.40884	777	233	142	81	162	139		Putative uncharacterized protein
Pxyl020158	6.92	0	5.3167	0.0019625	0.40884	16	3	2	0	0	0		Putative uncharacterized protein
Pxyl023217	527.05	216.58	1.283	0.0019359	0.40884	919	283	366	240	150	305	Q8INK6	Peptidoglycan-recognition protein LB
Pxyl021217	662.04	194.15	1.7699	0.0020266	0.41366	1298	439	245	79	259	280	P04069	Carboxypeptidase B
Pxyl017205	472.1	208.23	1.181	0.0020696	0.41864	618	366	398	334	110	217	Q8SQC1	Scavenger receptor class B member 1
Pxyl007246	598.2	285.48	1.0679	0.0021346	0.42792	984	411	377	269	303	331	Q8TC12	Retinol dehydrogenase 11
Pxyl007470	10.65	69.84	-2.7181	0.002218	0.43304	4	18	8	8	153	53		Putative uncharacterized protein
Pxyl022054	189.28	51.87	1.8674	0.0022031	0.43304	340	154	69	16	68	82	O94769	Extracellular matrix protein 2
Pxyl024369	405.29	44.33	3.1931	0.0022613	0.4377	893	270	60	19	70	50		Putative uncharacterized protein
Pxyl020846	4.22	17.71	-2.0847	0.0023011	0.43785	2	3	7	18	18	20	P87508	General odorant-binding protein 1
Pxyl024290	29.04	65.53	-1.1792	0.0023562	0.44457	18	25	40	66	68	73	P54192	General odorant-binding protein 19d
Pxyl003018	495.04	234.63	1.0771	0.0024619	0.44768	764	362	335	166	240	345	Q24524	Protein singed
Pxyl004250	10.03	0.34	4.886	0.0024512	0.44768	20	9	1	0	1	0	Q9VG17	Probable cytochrome P450 304a1
Pxyl009484	7.51	0	5.4346	0.0024684	0.44768	19	1	3	0	0	0	Q06342	Basic juvenile hormone-suppressible protein 1
Pxyl010545	11.3	65.7	-2.5332	0.0024724	0.44768	24	8	2	23	31	166	P80683	Larval cuticle protein A3A
Pxyl017430	2705.72	1131.39	1.258	0.0024146	0.44768	4050	1737	2191	561	1603	1407		Putative uncharacterized protein
Pxyl011629	81.8	13.28	2.6241	0.002537	0.44852	183	60	4	17	11	14		Putative uncharacterized protein
Pxyl027509	293.15	86.62	1.7593	0.0025088	0.44852	541	209	124	29	124	122		Putative uncharacterized protein
Pxyl000189	17.99	1.28	3.8293	0.0025675	0.45038	46	8	1	2	1	1		Putative uncharacterized protein
Pxyl029013	26.63	6.74	1.9704	0.0026211	0.45622	45	19	15	7	3	12		Putative uncharacterized protein
Pxyl020290	3138.51	1266.61	1.3092	0.0026771	0.46237	5147	2030	2121	648	1801	1545	Q7M4F3	Endocuticle structural glycoprotein SgAbd-2
Pxyl000186	203.52	100.44	1.0199	0.0027235	0.4668	292	123	184	77	112	130	Q95SX7	Probable RNA-directed DNA polymerase from transposon BS
Pxyl002447	39.69	4.75	3.0664	0.0027527	0.46822	107	11	4	2	7	6	O02437	Protein yellow
Pxyl007420	54.33	26.52	1.0399	0.0027821	0.46968	53	54	50	25	33	25		Putative uncharacterized protein
Pxyl015709	33.79	10.25	1.7315	0.0028379	0.47009	54	20	26	17	8	7	Q7L5Y1	Mitochondrial enolase superfamily member 1
Pxyl024223	85.44	33.12	1.37	0.0028179	0.47009	150	60	44	31	34	40		Putative uncharacterized protein
Pxyl015804	109.41	280.38	-1.3597	0.0029297	0.47667	49	182	78	266	301	319	P35047	Trypsin, alkaline C
Pxyl006040	273.17	124.4	1.1347	0.0030048	0.4819	443	166	200	96	117	186	Q07929	63 kDa sperm flagellar membrane protein
Pxyl020287	78.63	26.77	1.5581	0.0029899	0.4819	108	45	78	10	43	31	Q7M4F3	Endocuticle structural glycoprotein SgAbd-2
Pxyl014309	6.88	23.03	-1.7457	0.003146	0.49745	8	7	5	29	13	32		Putative uncharacterized protein
Pxyl014645	66.51	19.66	1.7586	0.0031314	0.49745	137	33	30	22	14	27	P54802	Alpha-N-acetylglucosaminidase
Pxyl015637	68.97	14.82	2.2147	0.0032922	0.51071	108	84	11	5	16	27		Putative uncharacterized protein
Pxyl000499	0.32	12.68	-5.0952	0.0033362	0.51307	1	0	0	24	0	17		Putative uncharacterized protein
Pxyl011785	16.31	2.09	2.9321	0.0034021	0.51757	33	7	9	2	0	5		Putative uncharacterized protein
Pxyl017119	190.96	48	1.9937	0.0034116	0.51757	397	122	55	15	77	59		Putative uncharacterized protein
Pxyl009314	10.28	0.66	4.0118	0.0035276	0.52803	22	5	4	1	1	0		Putative uncharacterized protein
Pxyl000695	136.26	62.07	1.1381	0.0036289	0.533	219	100	84	53	77	65	Q7M456	Ribonuclease Oy
Pxyl009335	5.07	21.99	-2.1101	0.0036557	0.533	8	3	4	22	9	41		Putative uncharacterized protein
Pxyl023409	227.34	80.93	1.4908	0.0036325	0.533	437	139	104	48	95	115	P18172	Glucose dehydrogenase [FAD, quinone]
Pxyl021631	1287.3	410.88	1.6476	0.0037426	0.54215	2859	606	427	314	410	590	Q90744	Alpha-N-acetylgalactosaminidase
Pxyl015669	147.21	47.93	1.6211	0.0039592	0.56264	286	72	83	23	70	58	Q6P8U6	Pancreatic triacylglycerol lipase
Pxyl024079	21.82	217.31	-3.3122	0.0040014	0.56505	58	6	3	200	127	380		Putative uncharacterized protein
Pxyl002165	74.57	32.58	1.1924	0.0042766	0.58025	113	49	58	25	28	52		Putative uncharacterized protein
Pxyl004203	404.29	187.03	1.1136	0.0042505	0.58025	674	205	321	196	215	175	P19967	Cytochrome b5-related protein
Pxyl006401	13.45	2.48	2.4246	0.0042801	0.58025	13	6	20	2	2	4		Putative uncharacterized protein
Pxyl006488	76.06	18.14	2.0718	0.0043416	0.58025	179	33	19	12	25	20		Putative uncharacterized protein
Pxyl020034	141.43	43.9	1.6892	0.0043209	0.58025	258	119	44	20	61	58		Putative uncharacterized protein
Pxyl020039	237.93	66	1.8515	0.004324	0.58025	538	126	56	45	92	70		Putative uncharacterized protein
Pxyl026068	593.31	245.99	1.271	0.0044209	0.58736	989	301	471	392	191	187	Q64380	Sarcosine dehydrogenase, mitochondrial
Pxyl000190	30.88	3.81	3.0255	0.0045493	0.59434	84	9	2	4	4	4		Putative uncharacterized protein
Pxyl011653	134.28	48.23	1.4787	0.0045114	0.59434	247	108	45	38	54	61		Putative uncharacterized protein
Pxyl015486	2256.61	923.53	1.2891	0.0045529	0.59434	3342	1509	1798	375	1389	1147		Putative uncharacterized protein
Pxyl001368	582.37	187.8	1.6329	0.0046927	0.60057	1228	385	139	166	169	266	F1RRV3	Thyroglobulin
Pxyl011655	204.15	68.51	1.5775	0.0047344	0.60057	401	148	62	54	95	65		Putative uncharacterized protein
Pxyl020271	96.22	30.77	1.6478	0.0047132	0.60057	188	63	37	17	43	37		Putative uncharacterized protein
Pxyl005173	224.22	83.68	1.4229	0.0048987	0.61232	425	92	154	53	100	113	P79953	Ovochymase-2
Pxyl015311	6375.04	1176.58	2.4379	0.0049088	0.61232	13268	4328	1563	523	1697	1496		Putative uncharacterized protein
Pxyl001072	215.52	90.37	1.255	0.0049692	0.61304	397	128	118	72	99	116	Q93W57	11-beta-hydroxysteroid dehydrogenase A
Pxyl022011	23.2	47.54	-1.038	0.0049684	0.61304	22	23	22	59	37	55	Q14028	Cyclic nucleotide-gated cation channel beta-1
Pxyl005731	5171.97	2449.41	1.0782	0.0051353	0.62273	7115	3766	4298	1221	2680	3974	Q8AWW5	Cysteine-rich motor neuron 1 protein
Pxyl020565	56.02	10.32	2.4262	0.0051587	0.62273	94	44	28	7	0	28		Putative uncharacterized protein
Pxyl024305	9.53	1.29	2.9089	0.0051504	0.62273	14	9	5	1	2	1		Putative uncharacterized protein
Pxyl003486	0.32	11.68	-4.9791	0.005192	0.6232	1	0	0	0	9	30		Putative uncharacterized protein
Pxyl001514	29.81	5.71	2.3915	0.0054007	0.63246	66	19	5	3	8	7		Putative uncharacterized protein
Pxyl005142	38.31	12.78	1.5937	0.005398	0.63246	68	25	21	9	18	13	Q9UI42	Carboxypeptidase A4
Pxyl010711	14.39	3.48	2.0425	0.0054083	0.63246	9	18	14	3	4	4	Q24119	Protein trachealess
Pxyl006490	28.69	4.53	2.6786	0.0057325	0.65199	75	7	6	5	6	3		Putative uncharacterized protein
Pxyl007913	190.4	67.79	1.4912	0.005712	0.65199	398	100	75	58	73	84	Q3MHQ0	Harmonin
Pxyl020031	363.59	138.81	1.3904	0.0059902	0.67249	746	182	165	131	164	141		Putative uncharacterized protein
Pxyl002927	2741.76	525.12	2.3844	0.0060474	0.67266	6209	1540	547	473	551	641	Q9VEG6	Chorion peroxidase
Pxyl012942	598.92	189.8	1.6581	0.0062411	0.67887	1349	312	151	240	138	226	Q08169	Hyaluronidase
Pxyl015173	40.93	12.49	1.7122	0.0062487	0.67887	76	33	13	14	9	17	Q8WXS8	A disintegrin and metalloproteinase with thrombospondin motifs 14
Pxyl016289	334.36	164.81	1.022	0.0062587	0.67887	501	163	323	144	201	173	P83632	27 kDa hemolymph protein
Pxyl019501	129.13	309.69	-1.2632	0.0062188	0.67887	81	213	73	217	407	351	P35035	Trypsin-1
Pxyl024534	84.55	36.95	1.1974	0.0063606	0.68661	144	55	52	30	42	45		Putative uncharacterized protein
Pxyl002454	30.54	9.9	1.6364	0.0065899	0.69794	54	13	24	11	11	9	Q8JIS3	D-erythrulose reductase
Pxyl018989	558.37	266.21	1.0693	0.0065354	0.69794	951	297	411	210	312	320		Putative uncharacterized protein
Pxyl015481	109.48	41.21	1.4115	0.0066797	0.70084	215	62	51	32	45	54		Putative uncharacterized protein
Pxyl025984	137.02	45.13	1.603	0.0066619	0.70084	283	72	57	23	55	66		Putative uncharacterized protein
Pxyl005095	28.25	58.17	-1.0331	0.0067462	0.70126	40	21	22	67	64	51		Putative uncharacterized protein
Pxyl006913	105.59	31.89	1.7318	0.0072292	0.72788	225	65	28	26	47	26	Q86BJ3	Heparan sulfate 2-O-sulfotransferase pipe
Pxyl017590	125.55	44.23	1.5071	0.0071395	0.72788	249	91	36	45	44	51		Putative uncharacterized protein
Pxyl023453	720.49	236.46	1.6078	0.0071332	0.72788	1574	423	177	169	300	277	P41509	Fatty acid-binding protein, muscle
Pxyl026345	138.18	62.23	1.1538	0.0070989	0.72788	232	84	94	44	81	71		Putative uncharacterized protein
Pxyl014523	913.42	426.79	1.0981	0.0072708	0.72811	1586	481	650	306	505	542	Q16HW7	Glucosamine-6-phosphate isomerase
Pxyl029057	5.52	19.75	-1.8448	0.0072964	0.72811	6	6	4	25	8	31		Putative uncharacterized protein
Pxyl008474	96.9	24.22	1.9999	0.0076521	0.75721	28	216	27	23	29	24		Putative uncharacterized protein
Pxyl010156	233.97	81.83	1.5154	0.0077277	0.75721	409	134	153	24	102	137	Q9VZH2	Protein masquerade
Pxyl010593	595.47	283.69	1.0703	0.0077365	0.75721	1054	373	345	231	318	350	B3M0Y8	Microtubule-associated protein Jupiter
Pxyl022169	163.21	66.81	1.2882	0.0076879	0.75721	292	101	93	39	68	108		Putative uncharacterized protein
Pxyl000358	2.56	18.25	-2.7921	0.0089692	0.77031	8	0	0	22	9	28		Putative uncharacterized protein
Pxyl005481	20.61	7.81	1.3939	0.0086538	0.77031	24	18	18	7	7	11	O44386	Integrin alpha-PS3
Pxyl005730	3803.01	1622.59	1.2289	0.0089467	0.77031	5585	2340	3280	622	2491	1997		Putative uncharacterized protein
Pxyl008167	325.78	136.09	1.2602	0.0079999	0.77031	645	164	168	124	139	169	Q9VR81	N-acetylglucosamine-6-phosphate deacetylase
Pxyl010795	557.53	182.59	1.6106	0.0082477	0.77031	1170	403	103	170	160	254		Putative uncharacterized protein
Pxyl013732	11.75	1.6	2.8903	0.0088175	0.77031	22	11	2	3	1	1	P18172	Glucose dehydrogenase [FAD, quinone]
Pxyl014747	1453.85	639.54	1.1852	0.0087758	0.77031	2516	1137	663	462	937	595		Putative uncharacterized protein
Pxyl015479	692.32	240.22	1.5273	0.0085206	0.77031	1478	436	171	182	253	331	Q04519	Sphingomyelin phosphodiesterase
Pxyl016460	0.96	10.45	-3.3812	0.0084003	0.77031	3	0	0	14	3	17	P11733	Cuticle protein 7
Pxyl016671	204.69	90.72	1.1751	0.0088586	0.77031	314	146	144	42	127	118		Putative uncharacterized protein
Pxyl018818	3.21	14.5	-2.2064	0.0081898	0.77031	1	6	2	14	9	24	Q9MYP6	17-beta-hydroxysteroid dehydrogenase 14
Pxyl020272	18	5.04	1.84	0.0084936	0.77031	27	16	10	2	7	7		Putative uncharacterized protein
Pxyl021385	760.87	282.7	1.4283	0.0087129	0.77031	1280	458	520	83	350	476	Q9W1C9	Ejaculatory bulb-specific protein 3
Pxyl024068	3.05	15.99	-2.383	0.0088305	0.77031	5	4	0	7	15	30		Putative uncharacterized protein
Pxyl025404	10.91	0.34	5.0013	0.0080669	0.77031	3	0	28	0	1	0	Q01059	Cytoplasmic aconitate hydratase
Pxyl028439	19.08	46.73	-1.2919	0.0082335	0.77031	18	23	14	28	71	47		Putative uncharacterized protein
Pxyl021260	2591.8	406.97	2.671	0.009569	0.79871	5647	1762	405	169	652	454		Putative uncharacterized protein
Pxyl009277	43.58	19.53	1.1606	0.0099173	0.81358	63	42	23	19	19	24		Putative uncharacterized protein
Pxyl016673	39.5	9.87	2.0059	0.0099183	0.81358	77	36	5	13	9	9		Putative uncharacterized protein
Pxyl020956	2.32	13.58	-2.5296	0.009911	0.81358	5	1	1	9	6	30	Q8T634	Pupal cuticle protein 36a
Pxyl024697	1345.35	506.25	1.4102	0.0099283	0.81358	2275	891	826	147	747	712		Putative uncharacterized protein
Pxyl021532	90.18	35.1	1.3658	0.0099993	0.81641	167	60	42	23	50	37		Putative uncharacterized protein
Pxyl015233	51.28	132.32	-1.3717	0.010101	0.81695	13	77	54	128	141	149	Q6PA23	Lipase member H-A
Pxyl018160	22.97	8.17	1.5137	0.010066	0.81695	28	20	19	8	13	4	Q32KY0	Apolipoprotein D
Pxyl001535	355.07	161.58	1.1368	0.010239	0.82104	673	174	215	172	158	181	Q9JJ93	Uncharacterized protein C14orf119 homolog
Pxyl006237	25.68	57.56	-1.1735	0.010457	0.83367	14	32	27	67	36	82	Q05733	Histidine decarboxylase
Pxyl012241	308.25	142.62	1.113	0.01073	0.83367	549	223	145	112	168	171	P19926	Glucose-1-phosphatase
Pxyl015862	367.13	147.56	1.3155	0.01069	0.83367	746	228	128	157	126	187		Putative uncharacterized protein
Pxyl022177	67.04	144.64	-1.1123	0.010486	0.83367	37	64	90	209	88	163	Q05187	Hemocyte protein-glutamine gamma-glutamyltransferase
Pxyl002814	740.9	136.26	2.4432	0.010782	0.83396	1533	539	153	54	214	160		Putative uncharacterized protein
Pxyl003402	913.47	411.15	1.1523	0.010851	0.83438	1706	479	544	307	551	432	P17817	Pyrroline-5-carboxylate reductase
Pxyl021377	66.17	19.58	1.7553	0.011041	0.841	114	70	12	10	21	32	Q27377	Putative odorant-binding protein A10
Pxyl024812	33.39	13.16	1.3451	0.011141	0.84512	56	24	19	11	13	18		Putative uncharacterized protein
Pxyl003819	190.51	94.74	1.0081	0.011238	0.84675	297	165	100	120	66	116		Putative uncharacterized protein
Pxyl024739	4265.38	1591.52	1.4223	0.011211	0.84675	6447	1821	4334	448	2385	2211		Putative uncharacterized protein
Pxyl022544	275.24	101.94	1.434	0.011342	0.84884	560	183	83	66	132	124	Q9BTX7	Alpha-tocopherol transfer protein-like
Pxyl004231	400.63	134.64	1.5737	0.011553	0.85039	871	256	81	97	158	172	Q05AM4	Fatty-acid amide hydrolase 2-B
Pxyl011643	6133.53	782.31	2.9709	0.0116	0.85039	14158	3935	482	322	1151	997		Putative uncharacterized protein
Pxyl013697	0.72	10.94	-3.9677	0.011644	0.85039	0	1	1	16	0	20		Putative uncharacterized protein
Pxyl019061	199.26	30.45	2.7098	0.011665	0.85039	488	89	30	40	15	43		Putative uncharacterized protein
Pxyl026109	450.3	200.54	1.1676	0.011434	0.85039	727	287	319	91	290	252		Putative uncharacterized protein
Pxyl026837	56.74	9.45	2.5821	0.011552	0.85039	150	22	2	6	6	19		Putative uncharacterized protein
Pxyl006250	15.63	2.86	2.4615	0.011943	0.86222	33	12	2	3	3	3	Q05319	Serine proteinase stubble
Pxyl003022	72.09	34.26	1.0725	0.012312	0.87756	114	54	45	26	32	52	Q24524	Protein singed
Pxyl015227	4000.82	536.15	2.8996	0.012303	0.87756	9662	2193	311	312	739	639		Putative uncharacterized protein
Pxyl018875	259.5	104.25	1.3166	0.012278	0.87756	434	198	137	39	157	133	A5PJJ7	Short-chain dehydrogenase/reductase family 16C member 6
Pxyl010412	16.7	5.03	1.7328	0.012406	0.88151	24	17	8	3	6	7		Putative uncharacterized protein
Pxyl022264	271.9	43.43	2.6467	0.012509	0.88319	640	158	27	44	46	47	Q16S21	3,4-dihydroxyphenylacetaldehyde synthase
Pxyl000604	598.8	126.18	2.2466	0.013506	0.88932	1370	299	145	73	151	178	P18173	Glucose dehydrogenase [FAD, quinone]
Pxyl005147	107.87	46.83	1.2076	0.012665	0.88932	199	57	66	37	61	49	Q9RKU5	Allantoinase
Pxyl009233	148.69	72.88	1.0294	0.013122	0.88932	257	87	98	77	58	98		Putative uncharacterized protein
Pxyl011570	29.52	10.62	1.4711	0.013226	0.88932	33	16	37	17	4	13		Putative uncharacterized protein
Pxyl011631	34.69	7.77	2.1568	0.013288	0.88932	71	30	3	10	4	11		Putative uncharacterized protein
Pxyl012291	50.05	104.68	-1.0635	0.012998	0.88932	49	33	63	61	155	112	Q8MS59	Fatty acyl-CoA reductase wat
Pxyl012524	507.67	237.45	1.0969	0.013462	0.88932	963	321	233	249	229	274		Putative uncharacterized protein
Pxyl014068	109.46	35.32	1.6349	0.012797	0.88932	253	48	31	45	33	33	Q3UDW8	Heparan-alpha-glucosaminide N-acetyltransferase
Pxyl014741	2159.46	471.83	2.1945	0.013496	0.88932	4359	1107	1018	188	899	366		Putative uncharacterized protein
Pxyl014742	5532.39	1361.27	2.023	0.013244	0.88932	10629	3009	2917	585	2498	1121		Putative uncharacterized protein
Pxyl016119	84.66	38.76	1.1286	0.012779	0.88932	125	76	48	21	50	52		Putative uncharacterized protein
Pxyl019036	4.92	15.33	-1.6564	0.013039	0.88932	3	7	4	15	13	21	Q9UBQ7	Glyoxylate reductase/hydroxypyruvate reductase
Pxyl022073	221.02	85.78	1.3666	0.012889	0.88932	471	117	78	80	88	104	Q8IUQ0	Clavesin-1
Pxyl000183	93.02	11.43	3.0259	0.013888	0.89655	251	25	10	8	15	13		Putative uncharacterized protein
Pxyl022627	10.58	1.92	2.4671	0.013979	0.89935	4	8	18	1	3	2		Putative uncharacterized protein
Pxyl024306	3269.07	684.41	2.256	0.014147	0.90499	6849	2270	709	280	1095	770		Putative uncharacterized protein
Pxyl024917	26.84	64.65	-1.2738	0.014253	0.90706	14	45	17	46	82	76		Putative uncharacterized protein
Pxyl011892	15.03	4.74	1.6615	0.014433	0.91174	11	19	13	3	6	6		Putative uncharacterized protein
Pxyl010400	887.33	167.68	2.4037	0.014795	0.91963	2052	501	136	108	183	245	P36362	Endochitinase
Pxyl019003	6.11	17.27	-1.4891	0.014707	0.91963	9	4	5	14	18	23	P14083	Protein jim lovell
Pxyl021413	23.3	54.1	-1.2212	0.014651	0.91963	20	26	21	71	22	82		Putative uncharacterized protein
Pxyl022349	16.63	5.7	1.5531	0.014798	0.91963	25	13	11	7	5	6	Q9N658	Zinc finger protein sens
Pxyl019159	430.37	86.3	2.3186	0.01488	0.92036	957	265	78	51	124	96	Q9VKG9	Protein spaetzle 4
Pxyl019433	51.56	20.84	1.3114	0.01508	0.9255	96	28	30	15	25	26		Putative uncharacterized protein
Pxyl000940	46	10.36	2.159	0.015705	0.92683	112	24	4	10	15	7	Q9BDJ4	Lipase member H
Pxyl006222	4.91	0.32	3.845	0.015601	0.92683	3	5	6	1	0	0		Putative uncharacterized protein
Pxyl011271	14.43	4.1	1.8238	0.015835	0.92683	26	8	9	4	4	5		Putative uncharacterized protein
Pxyl011776	33.39	8.07	2.0466	0.01549	0.92683	67	27	6	2	10	14		Putative uncharacterized protein
Pxyl011800	16.65	41.3	-1.3211	0.015207	0.92683	7	26	14	29	49	53	P54191	General odorant-binding protein 69a
Pxyl016928	166.86	389.65	-1.223	0.015811	0.92683	289	148	58	399	219	646	Q7M4F2	Endocuticle structural glycoprotein SgAbd-8
Pxyl017542	342.51	153.81	1.1553	0.015851	0.92683	516	135	361	80	196	213	Q7RTY7	Ovochymase-1
Pxyl022127	13.48	28.77	-1.094	0.015486	0.92683	14	16	9	32	27	32	Q9P202	Whirlin
Pxyl025694	49.97	23.63	1.0778	0.015325	0.92683	74	44	29	24	17	35		Putative uncharacterized protein
Pxyl017544	8.82	1.55	2.4979	0.016044	0.92962	13	5	8	3	0	2	P35041	Trypsin-7
Pxyl020970	260.82	107.93	1.2735	0.016113	0.93005	503	173	104	60	130	154	G5ECS8	A disintegrin and metalloproteinase with thrombospondin motifs adt-1
Pxyl025875	20.37	61.51	-1.5953	0.016282	0.93026	13	29	16	32	125	30	Q7JV70	Activity-regulated cytoskeleton associated protein 2
Pxyl026187	267.21	94.18	1.5044	0.016168	0.93026	591	156	60	96	67	140	P55112	Zinc metalloproteinase nas-4
Pxyl004300	33.15	13.71	1.2727	0.01684	0.93129	51	15	32	13	11	20		Putative uncharacterized protein
Pxyl005586	125.67	50.81	1.3098	0.016668	0.93129	235	41	100	37	71	51	O46107	Lipase 1
Pxyl008041	7.6	22.76	-1.5823	0.016567	0.93129	8	9	5	9	33	30	Q9VYY4	Cytochrome P450 4g15
Pxyl008531	27.77	11.98	1.2145	0.016582	0.93129	32	15	34	10	13	15		Putative uncharacterized protein
Pxyl010142	97.4	40.93	1.2529	0.016743	0.93129	191	45	56	31	46	53	Q9NVH6	Trimethyllysine dioxygenase, mitochondrial
Pxyl017272	4.08	13.6	-1.7339	0.016954	0.93321	6	3	3	13	9	22	P07668	Choline O-acetyltransferase
Pxyl000860	278.56	134.97	1.0449	0.01707	0.93542	358	206	251	53	163	217	Q27664	Cytochrome P450 6B2
Pxyl014419	128.88	46	1.4879	0.017232	0.93542	223	130	29	23	66	56	Q9V5L3	Probable cytochrome P450 49a1
Pxyl015634	212.13	38.83	2.4497	0.01711	0.93542	414	183	37	11	53	60		Putative uncharacterized protein
Pxyl025131	9.77	1.81	2.4018	0.017289	0.93542	17	8	4	1	1	4		Putative uncharacterized protein
Pxyl004531	123.22	55.8	1.1478	0.017415	0.93547	206	53	107	53	78	42	O61235	Catalase-2
Pxyl015228	740.84	95.86	2.9503	0.017503	0.93568	1931	298	40	93	101	109		Putative uncharacterized protein
Pxyl023410	29.5	8.92	1.7325	0.017605	0.93889	56	26	6	8	11	9	P18173	Glucose dehydrogenase [FAD, quinone]
Pxyl017892	770.19	332.24	1.2131	0.017743	0.94406	1544	516	249	330	280	452		Putative uncharacterized protein
Pxyl003380	53.92	22.87	1.2434	0.018328	0.96987	99	25	37	19	28	25	P02510	Alpha-crystallin B chain
Pxyl009583	319.26	38.56	3.05	0.018463	0.97087	834	128	16	24	55	42		Putative uncharacterized protein
Pxyl006693	5.19	14.8	-1.5146	0.018728	0.97216	5	5	5	19	11	17	Q00449	Multidrug resistance protein homolog 49
Pxyl022628	29.61	8.02	1.8946	0.01878	0.97216	70	11	9	7	11	7	Q17QR8	Putative nuclease HARBI1
Pxyl024370	1765.86	349.17	2.3384	0.018826	0.97216	4088	842	425	138	471	502		Putative uncharacterized protein
Pxyl019508	18.53	6.43	1.5447	0.018974	0.97488	31	10	14	7	8	5		Putative uncharacterized protein
Pxyl009783	1	6.97	-2.7677	0.019318	0.98267	2	0	1	9	6	7		Putative uncharacterized protein
Pxyl026348	4.16	13	-1.6458	0.019302	0.98267	4	5	3	17	11	13	Q27289	Chymotrypsin-1
Pxyl012805	8.06	27.59	-1.7767	0.019798	0.99395	6	13	4	36	40	8	Q8C5H1	Anoctamin-4
Pxyl001672	54.78	24.71	1.1576	0.020475	0.99518	96	31	36	24	32	21		Putative uncharacterized protein
Pxyl015594	821.82	130.87	2.6508	0.02025	0.99518	2019	423	61	113	135	168		Putative uncharacterized protein
Pxyl018484	303.06	56.05	2.4353	0.020229	0.99518	723	152	46	29	78	70		Putative uncharacterized protein
Pxyl023501	24.2	4.4	2.4633	0.020255	0.99518	62	11	1	3	5	6	P35042	Trypsin CFT-1
Pxyl011060	49.49	20.66	1.2595	0.020765	0.99732	70	57	18	13	23	30	Q92538	Golgi-specific brefeldin A-resistance guanine nucleotide exchange factor 1
Pxyl017109	5.64	20.09	-1.8497	0.020755	0.99732	3	8	5	23	5	38	Q1HRV8	Elongation of very long chain fatty acids protein AAEL008004
Pxyl000113	16.93	34.03	-1.0056	0.023223	0.99791	18	21	10	40	34	33		Putative uncharacterized protein
Pxyl000333	3.44	0.32	3.3396	0.049494	0.99791	4	4	2	1	0	0		Putative uncharacterized protein
Pxyl000395	32.76	14.92	1.1313	0.029758	0.99791	42	17	37	9	15	24		Putative uncharacterized protein
Pxyl000547	338.85	60.72	2.4808	0.024531	0.99791	856	143	36	59	69	63		Putative uncharacterized protein
Pxyl000642	11.41	23.78	-1.0669	0.045981	0.99791	11	10	12	16	20	41	P05408	Neuroendocrine protein 7B2
Pxyl000935	113.19	19.79	2.5162	0.032745	0.99791	280	55	10	10	25	28	P0DSI2	Phospholipase A1
Pxyl000983	25.27	11.58	1.1203	0.049462	0.99791	26	33	14	17	6	14		Putative uncharacterized protein
Pxyl001144	7.96	19.53	-1.2975	0.025297	0.99791	7	4	12	19	19	24		Putative uncharacterized protein
Pxyl001593	11.92	4.08	1.5473	0.036555	0.99791	16	6	13	5	3	5	P51023	ETS-like protein pointed
Pxyl001709	1.32	6.57	-2.278	0.044015	0.99791	3	1	0	6	6	9		Putative uncharacterized protein
Pxyl002456	57.81	25.04	1.2035	0.027423	0.99791	87	61	22	29	13	39	Q7RTS1	Class A basic helix-loop-helix protein 15
Pxyl002642	8.45	21.53	-1.3559	0.023387	0.99791	4	9	11	23	27	17		Putative uncharacterized protein
Pxyl002812	7652.94	1307.68	2.549	0.021821	0.99791	18621	3875	796	756	1811	1554		Putative uncharacterized protein
Pxyl002951	778.57	360.69	1.1104	0.034457	0.99791	1658	410	278	360	357	426		Putative uncharacterized protein
Pxyl003241	21.03	10.08	1.0601	0.045897	0.99791	21	13	27	11	9	12	Q3UDF0	Solute carrier family 2, facilitated glucose transporter member 6
Pxyl003314	18.23	7.57	1.2689	0.029644	0.99791	20	14	19	4	10	10	P41826	Heat shock protein 70 A2
Pxyl003320	49.23	24.34	1.0198	0.026244	0.99791	75	45	25	31	20	26	P82147	Protein lethal(2)essential for life
Pxyl003456	1599.71	694.54	1.2037	0.021776	0.99791	3183	1145	464	601	611	1015	Q07929	63 kDa sperm flagellar membrane protein
Pxyl003762	12.31	25.91	-1.0862	0.049355	0.99791	6	11	18	20	25	38	Q3ZC91	Acid sphingomyelinase-like phosphodiesterase 3a
Pxyl003763	11.22	3.3	1.7364	0.044642	0.99791	16	7	10	1	2	8	Q6DGA6	Allantoicase
Pxyl004193	96.94	33.01	1.5546	0.032934	0.99791	226	52	16	40	20	46	Q6DGN0	Ras-related and estrogen-regulated growth inhibitor-like protein
Pxyl004263	8.57	2.22	1.954	0.047221	0.99791	10	5	10	0	4	3	F1R345	ATP-dependent DNA helicase DDX11
Pxyl005347	7.2	0.94	2.9437	0.038437	0.99791	18	2	2	2	0	1		Putative uncharacterized protein
Pxyl005428	2.76	0	3.9816	0.037884	0.99791	3	3	2	0	0	0		Putative uncharacterized protein
Pxyl005536	2821.67	777.19	1.8603	0.041563	0.99791	4765	1820	1788	139	1337	966		Putative uncharacterized protein
Pxyl006058	4.22	12.66	-1.5973	0.030187	0.99791	2	4	6	17	10	13		Putative uncharacterized protein
Pxyl006214	1074.32	310.01	1.793	0.042052	0.99791	1919	801	476	70	447	471	Q05319	Serine proteinase stubble
Pxyl006235	17.21	35.85	-1.07	0.027588	0.99791	11	25	13	30	32	53	Q05733	Histidine decarboxylase
Pxyl006238	328.58	65.96	2.3171	0.023188	0.99791	685	252	50	27	104	76	B7YZU2	Serine protease filzig
Pxyl006465	874.56	157.89	2.4698	0.026915	0.99791	2051	500	102	65	235	198		Putative uncharacterized protein
Pxyl006474	31.34	9.98	1.6457	0.02363	0.99791	20	9	61	7	10	15	Q7M3K2	Transposable element P transposase
Pxyl007178	46.86	23.05	1.0282	0.030232	0.99791	79	32	28	19	26	28		Putative uncharacterized protein
Pxyl007279	299.88	138.55	1.115	0.036147	0.99791	614	167	120	199	105	133	Q84JL3	E3 ubiquitin-protein ligase SINAT3
Pxyl007284	4.04	0.29	3.5776	0.033382	0.99791	7	3	2	0	0	1		Putative uncharacterized protein
Pxyl007609	6.22	17.85	-1.5304	0.044589	0.99791	6	5	7	17	5	37	Q9VT04	Proton-coupled amino acid transporter-like protein pathetic
Pxyl007664	11.23	2.26	2.3363	0.026484	0.99791	25	3	6	1	4	2		Putative uncharacterized protein
Pxyl008975	0	2.89	-3.9189	0.039371	0.99791	0	0	0	4	3	2		Putative uncharacterized protein
Pxyl009344	8.79	2.52	1.7939	0.040828	0.99791	5	11	9	3	2	3	P10272	Gag-Pol polyprotein
Pxyl009434	16.69	6.56	1.3707	0.049621	0.99791	23	11	15	9	9	2	P16425	Putative 115 kDa protein in type-1 retrotransposable element R1DM
Pxyl009753	197.77	416.45	-1.0756	0.027771	0.99791	60	267	230	505	336	481	Q9VBV3	Protein takeout
Pxyl009858	4.39	12.61	-1.5165	0.045672	0.99791	7	2	4	11	8	22		Putative uncharacterized protein
Pxyl009903	22.55	58.66	-1.3855	0.022845	0.99791	14	41	9	74	30	85		Putative uncharacterized protein
Pxyl010026	2.79	0	3.9934	0.039471	0.99791	2	2	4	0	0	0		Putative uncharacterized protein
Pxyl010218	4425.3	1020.01	2.1172	0.032071	0.99791	10217	2595	595	1035	792	1443	P07254	Chitinase A
Pxyl011104	9.5	26.56	-1.4872	0.023312	0.99791	6	16	5	35	32	15		Putative uncharacterized protein
Pxyl011280	2079.36	601.61	1.7893	0.035383	0.99791	4601	1269	409	484	610	825	Q9GPJ1	Protein Skeletor, isoforms D/E
Pxyl011284	54.24	20.4	1.4127	0.03325	0.99791	113	38	12	18	20	27	Q9VGY6	Protein Skeletor, isoforms B/C
Pxyl011466	3146.42	559.17	2.4924	0.028189	0.99791	7559	1724	281	348	845	553		Putative uncharacterized protein
Pxyl011493	6.4	23.18	-1.8742	0.038821	0.99791	2	10	6	8	9	61		Putative uncharacterized protein
Pxyl011637	414.37	97.05	2.0942	0.038718	0.99791	869	328	48	55	118	136		Putative uncharacterized protein
Pxyl011641	13129.2	2046.19	2.6818	0.039659	0.99791	34186	5476	542	1322	2529	2635		Putative uncharacterized protein
Pxyl011644	9320.28	1442.1	2.6922	0.025988	0.99791	23431	4416	600	947	2007	1574		Putative uncharacterized protein
Pxyl011645	12973.46	1651.24	2.9739	0.023674	0.99791	33506	5703	485	1163	2284	1730		Putative uncharacterized protein
Pxyl011646	1072.85	187.24	2.5185	0.024705	0.99791	2415	737	90	95	220	284		Putative uncharacterized protein
Pxyl011697	2.36	8.56	-1.8379	0.043304	0.99791	4	2	1	6	11	10	Q4LBB6	Octopamine receptor beta-3R
Pxyl011783	29.96	9.99	1.595	0.041972	0.99791	62	21	7	5	17	9		Putative uncharacterized protein
Pxyl012021	1.69	8.15	-2.2558	0.026015	0.99791	3	2	0	7	8	11		Putative uncharacterized protein
Pxyl012090	282.79	640.23	-1.1795	0.043127	0.99791	113	292	396	1041	188	829		Putative uncharacterized protein
Pxyl012445	1420.93	249.37	2.5105	0.044959	0.99791	3612	665	64	241	221	334		Putative uncharacterized protein
Pxyl012847	724.44	208.24	1.7987	0.038149	0.99791	1630	406	155	178	194	294		Putative uncharacterized protein
Pxyl013316	25.76	12.62	1.0352	0.045995	0.99791	39	17	20	9	15	16		Putative uncharacterized protein
Pxyl014932	6.26	1.25	2.3116	0.041426	0.99791	5	6	7	0	2	2		Putative uncharacterized protein
Pxyl015114	124.04	55.62	1.1589	0.037853	0.99791	240	84	47	31	74	71	Q08738	Larval cuticle protein LCP-30
Pxyl015225	182.89	28.48	2.684	0.027095	0.99791	458	88	12	20	41	28		Putative uncharacterized protein
Pxyl015605	11.68	3.51	1.7514	0.042238	0.99791	23	7	5	5	3	3	P29981	Cytochrome P450 4C1
Pxyl015638	417.43	80.08	2.3823	0.02381	0.99791	957	245	62	35	121	96		Putative uncharacterized protein
Pxyl015915	11.2	22.68	-1.0088	0.048623	0.99791	17	9	7	25	20	27		Putative uncharacterized protein
Pxyl016064	0.32	5	-3.7536	0.026003	0.99791	1	0	0	1	7	8		Putative uncharacterized protein
Pxyl016351	23.94	11.14	1.1147	0.04518	0.99791	40	15	16	12	12	11	O97125	Heat shock protein 68
Pxyl016352	37.24	14.46	1.368	0.02175	0.99791	68	25	18	8	18	20	O97125	Heat shock protein 68
Pxyl016426	3.09	0	4.1449	0.032026	0.99791	4	4	1	0	0	0		Putative uncharacterized protein
Pxyl016812	290.37	109.21	1.411	0.026517	0.99791	660	155	64	91	94	166	D7EZN2	Pancreatic lipase-related protein 2
Pxyl017007	7.72	18.73	-1.2916	0.041844	0.99791	4	6	12	23	12	25		Putative uncharacterized protein
Pxyl017079	6.58	1.34	2.3413	0.042519	0.99791	6	5	8	1	3	0	O16867	Basic helix-loop-helix neural transcription factor TAP
Pxyl017086	374.99	59.39	2.6589	0.0469	0.99791	983	153	13	45	81	60	B7TB45	Neurotrophin 1
Pxyl017199	25.94	8.26	1.6405	0.022723	0.99791	37	32	7	5	6	16		Putative uncharacterized protein
Pxyl017316	175.26	85.58	1.0358	0.049753	0.99791	363	97	67	85	86	100		Putative uncharacterized protein
Pxyl017369	144.73	55.48	1.3848	0.028222	0.99791	326	69	43	37	67	72		Putative uncharacterized protein
Pxyl017478	17.17	36.63	-1.0937	0.047232	0.99791	12	25	12	45	47	21	Q8CDK3	IQ and ubiquitin-like domain-containing protein
Pxyl017531	31.3	6.94	2.1772	0.046853	0.99791	91	2	4	8	6	8		Putative uncharacterized protein
Pxyl017540	3.28	0	4.2415	0.038368	0.99791	8	1	1	0	0	0		Putative uncharacterized protein
Pxyl018012	9.82	21.47	-1.1332	0.038377	0.99791	6	11	11	24	25	18	Q24372	Lachesin
Pxyl018071	0.36	4.23	-3.5031	0.048073	0.99791	0	1	0	9	3	1		Putative uncharacterized protein
Pxyl018157	715.45	127.47	2.4889	0.031562	0.99791	1474	518	156	18	231	150		Putative uncharacterized protein
Pxyl018214	655.13	104.47	2.6487	0.032512	0.99791	1703	266	37	97	87	151	Q9VEU1	Cadherin-89D
Pxyl018817	2.08	7.79	-1.9127	0.045732	0.99791	2	3	1	5	8	12		Putative uncharacterized protein
Pxyl018956	2.04	8.48	-2.0437	0.025258	0.99791	3	2	1	8	8	11		Putative uncharacterized protein
Pxyl019060	52.16	15.3	1.766	0.032611	0.99791	112	40	5	11	10	29		Putative uncharacterized protein
Pxyl019155	11.83	26.85	-1.1934	0.024003	0.99791	10	14	10	27	16	44	B3N946	Insulin receptor substrate 1
Pxyl019485	47.6	252.97	-2.4087	0.021714	0.99791	99	35	9	81	196	557		Putative uncharacterized protein
Pxyl019799	12.59	1.15	3.3934	0.022303	0.99791	2	30	3	0	0	4		Putative uncharacterized protein
Pxyl020124	23.04	48.52	-1.0833	0.043944	0.99791	7	26	32	53	38	64	Q8R164	Valacyclovir hydrolase
Pxyl020187	0.32	4.26	-3.53	0.039642	0.99791	1	0	0	5	1	8	P11733	Cuticle protein 7
Pxyl020265	4.47	0.61	2.8366	0.04839	0.99791	5	3	5	1	0	1		Putative uncharacterized protein
Pxyl020649	25.03	9.16	1.4544	0.027702	0.99791	38	9	27	15	5	9		Putative uncharacterized protein
Pxyl020869	19.89	8.82	1.1796	0.047642	0.99791	33	11	15	8	9	11	A1Z6W3	Protein prickle
Pxyl020961	931.88	148.28	2.6519	0.025023	0.99791	2129	645	45	130	159	181	P85197	Cuticle protein 3
Pxyl021391	113.05	226.96	-1.0077	0.031446	0.99791	39	146	134	277	179	265	E0X9F6	Allergen Tha p 1
Pxyl021402	509.94	96.19	2.4064	0.021055	0.99791	1138	205	200	20	132	156		Putative uncharacterized protein
Pxyl021895	7.43	18.88	-1.3614	0.029694	0.99791	3	10	8	24	14	22	B7YZV4	Calcium/calmodulin-dependent 3',5'-cyclic nucleotide phosphodiesterase 1
Pxyl021929	5.1	16.16	-1.6635	0.029416	0.99791	7	2	6	15	7	31	Q9VQ30	Zinc finger protein chinmo
Pxyl022304	50.91	23.37	1.1234	0.028067	0.99791	87	41	23	19	21	35	P49870	Probable nuclear hormone receptor HR38 (Fragment)
Pxyl023112	42.65	99.68	-1.2298	0.021434	0.99791	25	72	24	109	53	161	Q7ZU13	Protein spinster homolog 1
Pxyl023418	288.86	123.69	1.2239	0.025918	0.99791	612	108	151	94	116	187	P18173	Glucose dehydrogenase [FAD, quinone]
Pxyl023551	214.74	45.75	2.231	0.041076	0.99791	551	78	28	48	38	60		Putative uncharacterized protein
Pxyl023607	20.73	44.04	-1.0954	0.029674	0.99791	11	21	27	59	25	57		Putative uncharacterized protein
Pxyl023647	114.27	18.13	2.6566	0.029687	0.99791	264	77	5	16	22	19		Putative uncharacterized protein
Pxyl024072	2.96	13.71	-2.1901	0.029617	0.99791	7	1	1	4	12	29		Putative uncharacterized protein
Pxyl024110	2.77	11.17	-2.0101	0.024982	0.99791	3	5	0	10	14	11		Putative uncharacterized protein
Pxyl024132	349.9	90.89	1.945	0.040149	0.99791	788	211	59	60	112	116	Q21279	Probable tubulin polyglutamylase ttll-15
Pxyl024248	3444.68	347.87	3.3077	0.049219	0.99791	10042	609	20	432	275	397		Putative uncharacterized protein
Pxyl024277	68.43	143.8	-1.0743	0.032933	0.99791	20	75	98	164	137	153	P54192	General odorant-binding protein 19d
Pxyl024293	9.42	21.12	-1.1675	0.047858	0.99791	8	14	5	28	21	17		Putative uncharacterized protein
Pxyl024536	24.19	11.14	1.112	0.033456	0.99791	33	16	22	10	8	18		Putative uncharacterized protein
Pxyl024619	24.67	11.73	1.0804	0.04653	0.99791	39	13	21	14	11	12		Putative uncharacterized protein
Pxyl024778	0.68	4.78	-2.7984	0.048885	0.99791	1	0	1	7	4	4		Putative uncharacterized protein
Pxyl024843	11.45	4.37	1.3789	0.049289	0.99791	10	10	13	5	3	6		Putative uncharacterized protein
Pxyl024972	22.86	10.97	1.0703	0.036539	0.99791	22	24	20	11	15	8		Putative uncharacterized protein
Pxyl025434	10.06	3.14	1.6734	0.04683	0.99791	8	5	16	3	3	4		Putative uncharacterized protein
Pxyl025469	7.56	23.47	-1.6151	0.029304	0.99791	18	2	3	26	18	31		Putative uncharacterized protein
Pxyl025985	211.38	74.39	1.5076	0.021954	0.99791	476	86	78	31	103	102	Q9W539	Hormone receptor 4
Pxyl026268	23.66	10.94	1.1137	0.049266	0.99791	37	11	22	11	9	15		Putative uncharacterized protein
Pxyl026684	26.44	12.13	1.1359	0.026612	0.99791	40	17	21	14	13	11	Q9UJM8	Hydroxyacid oxidase 1
Pxyl027102	17.57	3.45	2.3399	0.026002	0.99791	4	41	4	5	2	4		Putative uncharacterized protein
Pxyl027372	5.16	13.8	-1.42	0.027291	0.99791	6	5	4	14	12	18	Q8VHE6	Dynein heavy chain 5, axonemal
Pxyl027414	2.08	7.97	-1.9375	0.038457	0.99791	2	3	1	7	10	8		Putative uncharacterized protein
Pxyl027619	11.7	3.11	1.9119	0.046782	0.99791	23	10	2	2	3	5		Putative uncharacterized protein
Pxyl027740	5.89	15.47	-1.3959	0.042979	0.99791	5	3	9	23	10	16	Q9W0K4	Protein bric-a-brac 2
Pxyl028339	42.21	10.6	1.9934	0.023399	0.99791	99	26	3	11	8	15		Putative uncharacterized protein
Pxyl028340	224.98	29.87	2.9127	0.027047	0.99791	561	118	7	26	25	45		Putative uncharacterized protein
Pxyl028584	19.55	8.36	1.2312	0.044488	0.99791	14	20	22	14	7	5		Putative uncharacterized protein
Pxyl028736	2.78	9.99	-1.844	0.037418	0.99791	2	1	5	12	12	7	P12992	Juvenile hormone esterase
Pxyl028841	7.23	1.65	2.1683	0.048103	0.99791	8	7	6	0	4	1		Putative uncharacterized protein
Pxyl029155	11.42	4.15	1.468	0.036051	0.99791	11	11	11	4	5	4		Putative uncharacterized protein
